# Supplementary material for: Genomic and Phenotypic Characterization of Mastitis-Causing Staphylococci and Probiotic Lactic Acid Bacteria Isolated from Raw Sheep’s Milk
Source: Int J Mol Sci. 2023 Sep 9;24(18):13883. doi: 10.3390/ijms241813883 (PMC10530712; doi:10.3390/ijms241813883)
Supplement: Supplementary file 1 [file ijms-24-13883-s001.zip › Supplementary File S1.xlsx]

## Sheet: ControlSheet
	mCode	sep	yLow	yUp			Ribbon pointer
	2	1	0	9999			0

## Sheet: Resistance genes (RGs)
Species	GENE	Strain ID
L.lactis	LMRD	S43
L.lactis	LMRD	S44
L.lactis	LMRD	S49
L.lactis	LMRD	S58
L.lactis	LMRD	S71
L.lactis	LMRD	S73
L.lactis	LMRD	S76
L.lactis	LMRD	S9
L.petauri	MDTA	S27
L.petauri	MDTA	S46
L.petauri	MDTA	S77
L.petauri	MDTA	S78
L.petauri	MDTA	S82
L.petauri	MDTA	S84
S.lentus	BLAZ	S74
S.lentus	MPHC	S74
S.aureus	APH3-PRIME	S12
S.aureus	NORB	S12
S.aureus	ARLR	S12
S.aureus	ARLS	S12
S.aureus	NORA	S12
S.aureus	MGRA	S12
S.aureus	AAC3	S12
S.aureus	LMRS	S12
S.aureus	MEPB	S12
S.aureus	MEPA	S12
S.aureus	MEPR	S12
S.aureus	TET38	S12
S.aureus	RLMH	S12
S.aureus	DHAP	S12
S.aureus	FOSB	S12
S.aureus	APH3-PRIME	S18
S.aureus	NORB	S18
S.aureus	ARLR	S18
S.aureus	ARLS	S18
S.aureus	NORA	S18
S.aureus	MGRA	S18
S.aureus	AAC3	S18
S.aureus	MEPB	S18
S.aureus	MEPA	S18
S.aureus	MEPR	S18
S.aureus	TET38	S18
S.aureus	RLMH	S18
S.aureus	DHAP	S18
S.aureus	FOSB	S18
S.aureus	LMRS	S18
S.aureus	FOSB	S5
S.aureus	DHAP	S5
S.aureus	RLMH	S5
S.aureus	TET38	S5
S.aureus	MEPR	S5
S.aureus	MEPA	S5
S.aureus	MEPB	S5
S.aureus	APH3-PRIME	S5
S.aureus	NORB	S5
S.aureus	ARLR	S5
S.aureus	ARLS	S5
S.aureus	NORA	S5
S.aureus	MGRA	S5
S.aureus	AAC3	S5
S.aureus	LMRS	S5
S.aureus	ARLS	S6
S.aureus	ARLR	S6
S.aureus	NORB	S6
S.aureus	APH3-PRIME	S6
S.aureus	AAC3	S6
S.aureus	MGRA	S6
S.aureus	NORA	S6
S.aureus	MEPB	S6
S.aureus	MEPA	S6
S.aureus	MEPR	S6
S.aureus	TET38	S6
S.aureus	RLMH	S6
S.aureus	DHAP	S6
S.aureus	FOSB	S6
S.aureus	LMRS	S6
S.aureus	LMRS	S7
S.aureus	FOSB	S7
S.aureus	DHAP	S7
S.aureus	RLMH	S7
S.aureus	TET38	S7
S.aureus	MEPR	S7
S.aureus	MEPA	S7
S.aureus	MEPB	S7
S.aureus	AAC3	S7
S.aureus	MGRA	S7
S.aureus	NORA	S7
S.aureus	ARLS	S7
S.aureus	ARLR	S7
S.aureus	NORB	S7
S.aureus	APH3-PRIME	S7
S.aureus	RLMH	S8
S.aureus	TET38	S8
S.aureus	MEPR	S8
S.aureus	MEPA	S8
S.aureus	MEPB	S8
S.aureus	AAC3	S8
S.aureus	MGRA	S8
S.aureus	ARLS	S8
S.aureus	ARLR	S8
S.aureus	NORB	S8
S.aureus	LMRS	S8
S.aureus	FOSB	S8
S.aureus	DHAP	S8
S.epidermidis	FOSA	S42
S.epidermidis	MGRA	S42
S.epidermidis	NORA	S42
S.epidermidis	APH3-PRIME	S42
S.epidermidis	BLAI	S42
S.epidermidis	BLAR	S42
S.epidermidis	BLAZ	S42
S.saprophyticus	FUSD	S85
S.sciuri	SALA	S10
S.simulans	RLMH	S13
S.simulans	RLMH	S21
S.simulans	RLMH	S28
S.simulans	RLMH	S29
S.simulans	RLMH	S31
S.simulans	RLMH	S34
S.simulans	RLMH	S36
S.simulans	RLMH	S98
S.ureilyticus	FUSF	S99
